# Supplementary material for: Quality of Life of Adolescents and Young Adults After Testicular Prosthesis Surgery During Childhood: A Qualitative Study and Literature Review
Source: Children (Basel). 2025 May 31;12(6):720. doi: 10.3390/children12060720 (PMC12190729; doi:10.3390/children12060720)
Supplement: Supplementary file 1 [file children-12-00720-s001.zip]

Archive with 1 entries (1 files):
- children-3661156-supplementary.pdf
